# Supplementary material for: Cyclin A2 localises in the cytoplasm at the S/G2 transition to activate PLK1
Source: Life Sci Alliance. 2021 Jan 5;4(3):e202000980. doi: 10.26508/lsa.202000980 (PMC7812317; doi:10.26508/lsa.202000980)
Supplement: Supplementary file 5 [file LSA-2020-00980_SdataFS3.5.zip]

Archive with 1 entries (1 files):
- LSA-2020-00980_SdataFS3.5.scn
